# Supplementary material for: SARS-CoV-2 within-host diversity of human hosts and its implications for viral immune evasion
Source: mBio. 2023 Jun 5;14(4):e00679-23. doi: 10.1128/mbio.00679-23 (PMC10470530; doi:10.1128/mbio.00679-23)
Supplement: Table S1 — The highly shared positions. [file mbio.00679-23-s0003.xlsx]

## Sheet: Sheet1
Table S1. The highly shared positions
Positions
71
72
76
210
234
514
635
790
1303
1476
1678
2688
2712
3877
4841
6371
7252
7262
8525
8835
9600
10046
10323
11083
11205
12422
13661
14401
14552
15176
15521
15643
15763
17545
18465
18744
19413
19985
20016
20852
21575
21846
22599
22995
23118
23664
23760
24168
24389
25202
25277
25286
25296
25530
25787
25807
26137
26234
26531
27373
27895
27904
28253
28469
28755
28898
29360
