# Supplementary material for: SARS-CoV-2 within-host diversity of human hosts and its implications for viral immune evasion
Source: mBio. 2023 Jun 5;14(4):e00679-23. doi: 10.1128/mbio.00679-23 (PMC10470530; doi:10.1128/mbio.00679-23)
Supplement: Table S2 — The mutational backgrounds of the eight clusters of Figure 5. [file mbio.00679-23-s0004.xlsx]

## Sheet: Sheet1
Table S2. The mutational backgrounds of the 8 clusters of Figure 5
Corresponding subgraph	Mutational background	Lineages
Figure 5A	T19R, T95I, G142D, L452R, T478K, D614G, P681R, D950N	Delta-like
Figure 5B	T19R, L452R, T478K, D614G, P681R, D950N	Delta-like
Figure 5C	T19I, G142D, V213G, G339D, S371F, S373P, D405N, R408S, K417N, N440K, E484A, Q493R, Q498R, N501Y, Y505H, D614G, H655Y, N679K, P681H, N764K, D796Y, Q954H, N969K	Omicron-like
Figure 5D	N501Y, A570D, D614G, P681H, T716I, S982A, D1118H	Alpha
Figure 5E	T95I, G339D, S371L, S373P, S375F, E484A, Q493R, G496S, Q498R, N501Y, Y505H, T547K, D614G, H655Y, N679K, P681H, D796Y, N856K, Q954H, N969K, L981F	Omicron-like
Figure 5F	T95I, G339D, S371L, S373P, S375F, K417N, N440K, G446S, E484A, Q493R, G496S, Q498R, N501Y, Y505H, T547K, D614G, H655Y, N679K, P681H, N764K, D796Y, N856K, Q954H, N969K, L981F	Omicron-like
Figure 5G	T95I, G339D, R346K, S371L, S373P, S375F, K417N, N440K, G446S, E484A, Q493R, G496S, Q498R, N501Y, Y505H, T547K, D614G, H655Y, N679K, P681H, N764K, D796Y, N856K, Q954H, N969K, L981F	Omicron-like
Figure 5H	T19R, G142D, L452R, T478K, D614G, P681R, D950N	Delta-like
