# Supplementary material for: SARS-CoV-2 within-host diversity of human hosts and its implications for viral immune evasion
Source: mBio. 2023 Jun 5;14(4):e00679-23. doi: 10.1128/mbio.00679-23 (PMC10470530; doi:10.1128/mbio.00679-23)
Supplement: Table S3 — Recurrent mutations with mutation times larger than 100. [file mbio.00679-23-s0005.xlsx]

## Sheet: Sheet1
Table S3. Recurrent mutations with mutation times larger than 100
Position	Gene	Ref	Alt				Total	Proportion of the major mutation (in red)
			A	T	G	C
78	5'UTR	T	227	0	3	74	304	0.746711
203	5'UTR	C	0	121	0	0	121	1
549	nsp1	T	0	0	154	6	160	0.9625
657	nsp1	C	2	123	1	0	126	0.97619
683	nsp1	C	0	160	0	0	160	1
841	nsp2	C	101	11	0	0	112	0.901786
1171	nsp2	T	0	0	143	0	143	1
1285	nsp2	T	109	0	0	1	110	0.990909
1296	nsp2	G	0	125	0	0	125	1
1744	nsp2	T	116	0	0	2	118	0.983051
1820	nsp2	G	152	0	0	0	152	1
1912	nsp2	C	3	112	0	0	115	0.973913
2369	nsp2	G	3	389	0	1	393	0.989822
2470	nsp2	C	0	326	0	0	326	1
2713	nsp2	A	0	0	6	341	347	0.982709
2992	nsp3	T	1	0	289	10	300	0.963333
3096	nsp3	C	0	145	0	0	145	1
3241	nsp3	C	1	371	0	0	372	0.997312
4215	nsp3	T	0	0	235	0	235	1
5146	nsp3	A	0	0	1	193	194	0.994845
5443	nsp3	T	0	0	148	2	150	0.986667
5924	nsp3	G	376	0	0	0	376	1
6312	nsp3	C	5	293	0	0	298	0.983221
6381	nsp3	T	0	0	429	2	431	0.99536
6990	nsp3	C	137	52	0	0	189	0.724868
7248	nsp3	T	0	0	230	2	232	0.991379
7267	nsp3	C	247	28	0	0	275	0.898182
7469	nsp3	G	3	117	0	0	120	0.975
7851	nsp3	C	0	268	0	0	268	1
8817	nsp4	G	0	1	0	111	112	0.991071
8826	nsp4	T	0	0	120	2	122	0.983607
9129	nsp4	T	0	0	215	0	215	1
9418	nsp4	T	0	0	0	129	129	1
9430	nsp4	C	0	155	2	0	157	0.987261
9944	nsp4	A	0	0	0	117	117	1
10055	nsp5	A	0	180	3	0	183	0.983607
10135	nsp5	T	1	0	0	161	162	0.993827
10306	nsp5	T	0	0	431	2	433	0.995381
11196	nsp6	T	0	0	261	0	261	1
11750	nsp6	C	3	148	0	0	151	0.980132
11834	nsp6	A	0	0	0	146	146	1
12740	nsp9	A	0	0	0	288	288	1
13824	nsp12	C	416	7	0	0	423	0.983452
14266	nsp12	A	0	0	1	258	259	0.996139
14559	nsp12	G	0	145	0	0	145	1
14836	nsp12	A	0	0	130	0	130	1
15054	nsp12	T	13	0	100	3	116	0.862069
15398	nsp12	A	0	0	0	171	171	1
15762	nsp12	T	0	0	130	1	131	0.992366
16308	nsp13	C	62	40	0	0	102	0.607843
16596	nsp13	C	405	3	0	0	408	0.992647
16887	nsp13	C	0	239	0	0	239	1
17040	nsp13	T	0	0	0	297	297	1
17544	nsp13	G	1	107	0	0	108	0.990741
17816	nsp13	G	0	289	0	1	290	0.996552
18712	nsp14	G	1	320	0	0	321	0.996885
18739	nsp14	G	0	101	0	0	101	1
18754	nsp14	C	446	3	0	0	449	0.993318
19077	nsp14	A	0	134	2	0	136	0.985294
19380	nsp14	C	92	8	0	0	100	0.92
19524	nsp14	C	2	106	0	0	108	0.981481
19983	nsp15	C	1	170	0	0	171	0.994152
19992	nsp15	T	0	0	155	2	157	0.987261
20311	nsp15	G	0	0	0	104	104	1
20331	nsp15	T	0	0	205	1	206	0.995146
20898	nsp16	A	0	3	3	214	220	0.972727
21137	nsp16	A	0	0	183	0	183	1
21515	nsp16	A	0	0	3	102	105	0.971429
21701	S	G	178	2	0	0	180	0.988889
22227	S	C	0	117	0	0	117	1
22299	S	G	1	96	0	3	100	0.96
22623	S	A	0	0	1	315	316	0.996835
22792	S	C	1	166	0	0	167	0.994012
23151	S	C	169	0	0	0	169	1
23187	S	A	0	0	264	0	264	1
23507	S	T	0	0	221	0	221	1
23711	S	A	0	0	0	104	104	1
23770	S	A	0	0	1	449	450	0.997778
24265	S	A	0	0	0	137	137	1
24803	S	A	0	2	102	0	104	0.980769
24933	S	G	0	130	0	0	130	1
24971	S	G	1	101	0	0	102	0.990196
25316	S	T	0	0	0	170	170	1
25317	S	C	167	14	0	0	181	0.922652
25318	S	C	1	172	0	0	173	0.99422
25325	S	A	0	278	1	0	279	0.996416
25406	ORF3a	T	0	0	477	1	478	0.997908
25521	ORF3a	C	0	298	3	0	301	0.990033
25529	ORF3a	T	0	0	279	2	281	0.992883
25614	ORF3a	C	2	144	1	0	147	0.979592
25624	ORF3a	C	0	102	1	0	103	0.990291
25708	ORF3a	C	2	196	0	0	198	0.989899
25794	ORF3a	T	7	0	108	2	117	0.923077
25866	ORF3a	A	0	0	0	172	172	1
26125	ORF3a	C	113	1	0	0	114	0.991228
26681	M	C	0	160	0	0	160	1
26706	M	T	0	0	149	0	149	1
26760	M	A	0	0	2	285	287	0.993031
26761	M	T	0	0	254	0	254	1
26785	M	T	0	0	274	0	274	1
26812	M	T	0	0	104	7	111	0.936937
27384	ORF6	T	0	0	0	218	218	1
27389	Intergenic	C	0	107	2	0	109	0.981651
27438	ORF7a	T	0	0	149	3	152	0.980263
27577	ORF7a	C	1	100	1	0	102	0.980392
28886	N	A	0	0	0	201	201	1
28963	N	T	1	0	304	1	306	0.993464
29034	N	C	3	107	0	0	110	0.972727
29253	N	C	0	150	1	0	151	0.993377
29301	N	A	0	0	159	0	159	1
29543	Intergenic	G	3	95	0	13	111	0.855856
29614	ORF10	C	1	119	0	0	120	0.991667
29632	ORF10	C	0	284	0	0	284	1
