# Supplementary material for: SARS-CoV-2 within-host diversity of human hosts and its implications for viral immune evasion
Source: mBio. 2023 Jun 5;14(4):e00679-23. doi: 10.1128/mbio.00679-23 (PMC10470530; doi:10.1128/mbio.00679-23)
Supplement: Table S4 — Counts and proportions of three iSNVs categories for the groups of random and advantageous iSNVs. [file mbio.00679-23-s0006.xlsx]

## Sheet: Sheet1
Table S4. Counts and proportions of three iSNVs categories for the groups of random and advantageous iSNVs
iSNVs category	5-10%.Counts	10-90%.Counts	90-95%.Counts	5-10%.Proportion	10-90%.Proportion	90-95%.Proportion
CpG_gaining	7338	5179	245	0.0967079	0.0628916	0.0530993
CpG_lost	4777	7426	468	0.0629563	0.0901783	0.10143
No change	63763	69743	3901	0.840336	0.84693	0.84547
