# Supplementary material for: SARS-CoV-2 within-host diversity of human hosts and its implications for viral immune evasion
Source: mBio. 2023 Jun 5;14(4):e00679-23. doi: 10.1128/mbio.00679-23 (PMC10470530; doi:10.1128/mbio.00679-23)
Supplement: Table S5 — Potential immune escape amino acid mutations in the RBD and NTD domains of the S protein. [file mbio.00679-23-s0007.xlsx]

## Sheet: Sheet1
Table S5. Potential immune escape amino acid mutations in the RBD and NTD domains of the S protein
Amino acid mutation	Counts
N354T	298
V47I	179
Y145H	158
T22I	57
S221L	47
M153I	38
T323I	34
A222V	34
L18F	33
D138H	31
P384L	28
H49Y	28
S98F	27
P26S	25
W258L	24
T29I	24
T299I	24
A522V	23
P330S	22
T76I	22
L54F	22
V367F	21
L176F	21
S247R	20
F168V	20
A27V	20
R21I	20
S60T	20
V36F	19
A27S	17
H146Y	17
D80Y	16
R214L	16
P26L	16
P25L	16
G142D	15
G446S	15
S373P	15
R246I	15
L455F	15
F157L	14
A262S	14
A522S	14
G339D	13
L216F	13
S297L	12
S50L	11
T284I	11
L517F	11
R21T	11
I68T	10
E132K	10
M177I	10
A222S	10
V213L	10
G446V	10
S375F	9
W152R	9
F59L	9
G75V	8
W152L	8
V16F	8
H69Y	8
F32L	8
C480G	8
D253G	8
G181V	8
P25S	8
A522P	7
D215H	7
S494P	7
D138Y	7
H245Y	7
E484A	7
D215G	7
T19R	7
G252S	7
D138N	6
D228H	6
T51I	6
T19I	6
Q52H	6
P57L	6
R102I	6
A475V	6
K529N	6
R190K	6
P337S	6
A372V	6
P174S	5
H207Y	5
I128V	5
D80N	5
P491S	5
E132Q	5
K417N	5
L118F	5
T376I	5
V289I	5
S373L	5
A348S	5
K187E	5
L303F	5
K444R	5
L179F	5
I197V	5
G181E	4
F186S	4
A264V	4
Q14R	4
G496S	4
T33I	4
D88N	4
Y508H	4
A344T	4
L335F	4
D138G	4
A243S	4
G219D	4
V341I	4
G261V	4
K97N	4
A520V	4
D405N	4
N501Y	4
L141F	4
A419S	4
V267L	4
N148D	4
T430I	4
T385I	4
T20I	4
V130F	4
F220L	4
A263V	4
L242F	4
G476S	4
N354D	4
A288S	4
G181R	3
S530Y	3
T286I	3
P330L	3
V227L	3
T73A	3
E224Q	3
V327I	3
A163V	3
S371P	3
A288V	3
V534F	3
A263S	3
L212I	3
S151I	3
Q183H	3
Y170H	3
I233V	3
N354K	3
E340D	3
A411V	3
I468V	3
M153L	3
E180V	3
F32S	3
E281Q	3
R357I	3
Q14H	3
N460S	3
S112T	3
P521S	3
F175L	3
I100T	3
P209S	3
V382L	3
Q414H	3
T73I	3
R408S	2
G72W	2
P25H	2
A435T	2
G75C	2
F490L	2
Q183R	2
K97R	2
M153T	2
V503I	2
D88Y	2
D198G	2
S60Y	2
Y144H	2
S172F	2
F55L	2
S349P	2
E156D	2
I402V	2
R21K	2
H519Y	2
V120F	2
R246T	2
T108I	2
V534A	2
S60P	2
T29A	2
Y505H	2
A262V	2
P527S	2
P217L	2
E484Q	2
E516Q	2
V120I	2
T250N	2
I101T	2
C15F	2
N137D	2
M153V	2
A348T	2
N501T	2
E180K	2
K182R	2
R357K	2
L270I	2
N536K	2
F238L	2
A67S	2
K417T	2
K444N	2
F201L	2
I203M	2
V367A	2
V90F	2
T76A	2
I472V	2
Y28H	2
A435S	2
V47F	2
N540S	2
V213G	2
D178A	2
S151N	2
N460T	2
N185D	2
A93S	2
D287N	2
S255F	2
F456L	2
P251L	2
N125S	2
Y248H	2
A475S	2
Y453S	2
L56I	2
N148Y	2
L513F	2
P272S	2
K147N	2
A67V	2
G261S	2
Q173H	2
N460K	2
I105S	2
S247N	2
H245P	2
M177V	2
V401L	2
R21G	2
L176P	1
P230S	1
Y200H	1
E224V	1
D228G	1
S443F	1
C166F	1
Y144C	1
N188D	1
N440H	1
Q23L	1
V130A	1
V36A	1
L212S	1
N440K	1
V130I	1
Q218H	1
G476D	1
S151T	1
K462R	1
N30H	1
N354H	1
S349A	1
T470I	1
K113N	1
V227A	1
I231M	1
E406Q	1
R403K	1
F168L	1
V127I	1
V70A	1
V171L	1
E471D	1
F220V	1
Y248S	1
S161C	1
F347V	1
K378N	1
Q218R	1
N74Y	1
I472T	1
T376S	1
R190S	1
N439K	1
I68V	1
T523A	1
V534I	1
N370K	1
V159A	1
A93T	1
I100M	1
E180Q	1
T76S	1
S256P	1
V62A	1
I326V	1
Q493E	1
I101M	1
S255P	1
Q414K	1
D40N	1
F486S	1
F106I	1
L517V	1
Q271K	1
R273K	1
Q239R	1
K77N	1
G526R	1
P337T	1
A363V	1
K537N	1
S45P	1
T274N	1
G485V	1
K458R	1
Q414R	1
E180D	1
E516D	1
T22S	1
G257S	1
H146Q	1
N149K	1
F377L	1
K77R	1
I68L	1
S116T	1
S399P	1
V483I	1
Q321R	1
S373A	1
K528Q	1
G485S	1
E471Q	1
I101V	1
V171A	1
D228Y	1
K147E	1
G89V	1
N121Y	1
N540Y	1
L441F	1
Y449H	1
E324Q	1
S98A	1
F490V	1
P217S	1
G219R	1
N149D	1
F106L	1
A344S	1
A520S	1
G107C	1
A260S	1
E324K	1
A27T	1
G219S	1
N481S	1
A222T	1
P272L	1
A348V	1
N122K	1
T259I	1
S383Y	1
S375Y	1
N532S	1
T470S	1
N17K	1
D111N	1
L425V	1
L335S	1
K113T	1
V483F	1
F106S	1
N388S	1
N360D	1
N532K	1
S112L	1
C15G	1
F429L	1
I105T	1
S325F	1
A522T	1
N81D	1
T250S	1
R246S	1
P25T	1
F464L	1
A352S	1
L452R	1
V433I	1
G181A	1
N282K	1
S399L	1
L176I	1
H66Y	1
V483A	1
A292S	1
V327G	1
S254P	1
T345N	1
G446D	1
Y200C	1
D178H	1
V350A	1
V70F	1
A411T	1
A352V	1
S494L	1
V320F	1
T333A	1
R246K	1
N148K	1
Q23P	1
L452Q	1
V159I	1
N148T	1
D80G	1
T284N	1
F194L	1
T415N	1
G75A	1
K529M	1
N440S	1
L212F	1
A260V	1
F490S	1
N370T	1
